# Supplementary material for: E-cadherin bridges cell polarity and spindle orientation to ensure prostate epithelial integrity and prevent carcinogenesis in vivo
Source: PLoS Genet. 2018 Aug 17;14(8):e1007609. doi: 10.1371/journal.pgen.1007609 (PMC6115016; doi:10.1371/journal.pgen.1007609)
Supplement: S3 Table — The highlight section represented the fold change of 324 genes was over 2. (XLSX) [file pgen.1007609.s010.xlsx]

## Sheet: S3 Table
Ighv1-84	0	1.39937	ENSMUSG00000094940	0	0	0	1.55631	2.64179	0		#DIV/0!
Ighv1-54	0	1.40966	ENSMUSG00000094787	0	0	0	3.77872	0	0.450253		#DIV/0!
Ighv5-9	0	1.54728	ENSMUSG00000095285	0	0	0	4.64183	0	0		#DIV/0!
Igkv9-123	0	1.55974	ENSMUSG00000076512	0	0	0	3.77872	0	0.900506		#DIV/0!
Ighv12-3	0	2.16475	ENSMUSG00000076676	0	0	0	0.69143	0.60804	5.19477		#DIV/0!
Igkv5-48	0	8.26573	ENSMUSG00000076563	0	0	0	12.8023	4.51536	7.47954		#DIV/0!
Ighv1-4	0	1.92749	ENSMUSG00000095442	0	0	0	2.82965	0	2.95282		#DIV/0!
Igkv4-80	0	2.80267	ENSMUSG00000076540	0	0	0	2.19781	1.92882	4.28139		#DIV/0!
Mir142hg	0	11.4946	ENSMUSG00000084796	0	0	0	8.43586	11.7881	14.2599		#DIV/0!
Igkv6-13	0.044684	6.60584	ENSMUSG00000076594	0.134052	0	0	1.88428	11.6003	6.33295		147.835
Ighv1-50	0.0774623	1.89642	ENSMUSG00000094198	0.163918	0.068469	0	2.40289	1.28328	2.00309		24.4818
Oas3	0.0476962	0.785231	ENSMUSG00000032661	0.0256912	0.0810587	0.0363388	0.513885	1.26428	0.577529		16.4632
Spp1	0.308104	4.8084	ENSMUSG00000029304	0.415548	0.254474	0.254289	6.70671	4.15862	3.55988		15.6064
Ighv1-55	0.91908	12.6854	ENSMUSG00000095589	1.60651	0.390376	0.760355	10.2745	6.72254	21.0593		13.8023
Cd22	0.0588784	0.654019	ENSMUSG00000030577	0.0770356	0.0644239	0.0351756	0.501007	0.794723	0.666328		11.108
Ugt2b35	0.123964	1.345	ENSMUSG00000035811	0.0168718	0.209807	0.145214	1.05148	1.50236	1.48117		10.8499
Ccl8	4.74377	49.2338	ENSMUSG00000009185	5.10175	5.82427	3.3053	46.354	53.6379	47.7094		10.3786
Ighg3	0.191151	1.96799	ENSMUSG00000076615	0.260956	0.250198	0.0622979	0.795894	3.243	1.86507		10.2955
Calcb	0.276206	2.81875	ENSMUSG00000030666	0.461097	0.147444	0.220077	2.57519	2.58867	3.2924		10.2052
Entpd8	0.0759832	0.774521	ENSMUSG00000036813	0.0972744	0.0338115	0.0968636	0.985554	0.928455	0.409554		10.1933
Igkv12-44	1.17034	11.6568	ENSMUSG00000096422	1.79163	0.871985	0.847419	21.9562	3.13557	9.87876		9.96018
Sprr1a	12.6957	125.193	ENSMUSG00000050359	8.19844	19.6837	10.2049	109.153	116.017	150.408		9.86106
Cd79a	0.144504	1.41142	ENSMUSG00000003379	0.221581	0.0848936	0.127036	1.53509	1.16882	1.53035		9.76734
Ctse	0.677853	6.57084	ENSMUSG00000004552	0.873845	0.836336	0.323377	5.75713	6.09093	7.86445		9.69361
Serpina3n	2.9845	28.3352	ENSMUSG00000021091	4.405	2.31748	2.23101	32.0241	27.3004	25.681		9.49412
Arc	0.315363	2.89858	ENSMUSG00000022602	0.337054	0.376252	0.232783	2.86954	2.27011	3.55608		9.19125
Ugt2b34	0.129093	1.14582	ENSMUSG00000029260	0.24378	0.107636	0.0358643	1.05352	1.16202	1.22193		8.87593
Noxa1	0.194008	1.68937	ENSMUSG00000036805	0.393116	0.111985	0.076924	2.02658	1.2286	1.81293		8.70773
Clec2e	0.194993	1.67323	ENSMUSG00000030155	0.235147	0.125018	0.224813	1.57343	1.50689	1.93938		8.58097
Gm13988	0.98342	7.82616	ENSMUSG00000084372	0	2.95026	0	5.54043	8.63013	9.30793		7.95811
Msln	0.163633	1.23401	ENSMUSG00000063011	0.056747	0.13578	0.298372	1.04235	1.36753	1.29215		7.54133
Cxcl1	0.203358	1.49815	ENSMUSG00000029380	0.311556	0.224169	0.0743487	2.12383	1.28275	1.08788		7.36706
Spag5	0.0891315	0.618063	ENSMUSG00000002055	0.115175	0.120179	0.0320404	0.732372	0.272899	0.848919		6.93428
Clu	206.58	1418.16	ENSMUSG00000022037	235.542	301.569	82.629	1346.44	1259.82	1648.22		6.86494
Wfdc18	3.48144	23.6093	ENSMUSG00000000983	5.77198	1.92926	2.74307	23.1803	18.1577	29.4898		6.78148
Igkv4-59	2.02466	12.9792	ENSMUSG00000094006	4.35271	0	1.72127	22.8972	13.5006	2.53971		6.41056
Cxcl2	0.167327	1.07041	ENSMUSG00000058427	0.378565	0.0631621	0.0602533	1.46654	0.661404	1.08329		6.39711
C4bp	0.166295	1.04777	ENSMUSG00000026405	0.175287	0.269684	0.0539138	0.710589	0.836622	1.59609		6.30067
Lect1	0.160359	1.00686	ENSMUSG00000022025	0.0482283	0.216691	0.216157	0.723745	0.788575	1.50825		6.27879
Arhgap40	0.167574	1.04689	ENSMUSG00000074625	0.0893234	0.334112	0.0792858	1.07429	0.86427	1.2021		6.24733
Ido1	0.464616	2.71656	ENSMUSG00000031551	0.378709	0.906557	0.108581	1.97133	1.85804	4.32031		5.84689
Iglc1	8.22758	46.749	ENSMUSG00000105906	6.51776	9.92388	8.24109	58.1778	29.6913	52.3779		5.68199
Kbtbd11	0.979822	5.43841	ENSMUSG00000055675	0.749061	1.3748	0.815605	13.1765	1.44939	1.68933		5.55041
Prr9	5.38633	29.4617	ENSMUSG00000056270	3.58851	6.21303	6.35745	26.0866	24.9004	37.3982		5.46972
Xlr4a	1.51085	8.09568	ENSMUSG00000079845	1.37252	1.65358	1.50644	5.52768	18.1414	0.617955		5.35836
Oas2	0.373954	1.90333	ENSMUSG00000032690	0.32501	0.401333	0.39552	1.67315	2.07701	1.95983		5.08974
Iglv1	12.0789	61.038	ENSMUSG00000076934	18.0355	7.60044	10.6008	77.513	36.486	69.115		5.05327
Igkv16-104	2.14671	10.8196	ENSMUSG00000076522	1.64808	3.75372	1.03833	7.48715	2.372	22.5997		5.04008
Fam64a	0.191793	0.960489	ENSMUSG00000020808	0.211454	0.0810058	0.282919	0.806526	0.84501	1.22993		5.00795
Gm12873	3.48976	17.4739	ENSMUSG00000083494	5.34385	2.59537	2.53005	20.1887	17.2019	15.031		5.00719
Sectm1b	0.701993	3.28	ENSMUSG00000039364	0.53509	0.694533	0.876356	3.00023	3.71299	3.12677		4.67241
Krt17	1.77328	8.18527	ENSMUSG00000035557	1.73645	1.53201	2.05138	9.44774	7.43631	7.67175		4.61589
Ighg2b	2.7437	12.6355	ENSMUSG00000076613	2.2267	4.02803	1.97637	15.0193	5.29645	17.5906		4.60528
Actc1	0.254115	1.16398	ENSMUSG00000068614	0.21859	0.293108	0.250646	0.0445429	1.60622	1.84118		4.58052
Il1b	0.356411	1.62943	ENSMUSG00000027398	0.388048	0.44947	0.231714	1.33372	1.81293	1.74165		4.57177
Cxcl13	3.39111	15.3802	ENSMUSG00000023078	3.84603	3.85937	2.46794	13.3866	13.0901	19.664		4.53545
Tacstd2	5.4841	24.3142	ENSMUSG00000051397	4.15323	8.08997	4.20909	22.672	24.8315	25.439		4.43358
Msr1	0.161173	0.71021	ENSMUSG00000025044	0.138994	0.167286	0.17724	0.821085	0.539138	0.770407		4.40651
Gjb4	0.432953	1.90556	ENSMUSG00000046623	0.31343	0.60043	0.384998	2.23517	1.89776	1.58376		4.40131
Ly6d	5.31844	23.3677	ENSMUSG00000034634	6.92756	5.1294	3.89836	20.7953	23.6258	25.682		4.39371
Pold3	7.17063	30.1133	ENSMUSG00000030726	5.98745	8.58635	6.93808	8.38584	9.26072	72.6932		4.19953
Slfn1	0.181557	0.755908	ENSMUSG00000078763	0.230115	0.220288	0.0942675	0.905337	0.558689	0.803697		4.16347
Card11	0.207628	0.861082	ENSMUSG00000036526	0.122118	0.352124	0.148641	0.888665	0.818451	0.876131		4.14723
Reg3g	5.98955	24.4919	ENSMUSG00000030017	15.9963	0.540727	1.43161	36.4258	16.2477	20.8023		4.08911
Ect2	0.200691	0.814974	ENSMUSG00000027699	0.234846	0.236775	0.130451	1.10748	0.814477	0.522966		4.06084
Ano9	0.314525	1.27503	ENSMUSG00000054662	0.361395	0.327537	0.254644	0.952004	1.62092	1.25216		4.05383
Zbp1	0.884964	3.58587	ENSMUSG00000027514	0.559261	1.23851	0.857122	3.52295	3.7285	3.50616		4.052
Ddx60	0.245812	0.993913	ENSMUSG00000037921	0.172597	0.338855	0.225983	0.761638	1.13032	1.08978		4.04339
Hp	1.88216	7.56631	ENSMUSG00000031722	2.35697	2.02285	1.26665	12.9007	4.71318	5.08504		4.02001
Sfrp4	0.492089	1.97611	ENSMUSG00000021319	0.564666	0.506826	0.404776	2.33925	2.1315	1.45757		4.01576
Iglv2	8.38094	33.5791	ENSMUSG00000076940	7.44313	16.9808	0.718901	27.2536	31.5119	41.9719		4.0066
Cfb	1.99614	7.958	ENSMUSG00000090231	1.80622	2.76976	1.41243	9.13408	7.64137	7.09854		3.98669
Ccl7	0.524444	2.07483	ENSMUSG00000035373	0.605729	0.678706	0.288898	2.45431	2.162	1.60819		3.95625
Fetub	0.236202	0.929403	ENSMUSG00000022871	0.246681	0.367659	0.0942654	1.05339	0.608118	1.1267		3.93478
Igkv8-21	6.15283	24.0822	ENSMUSG00000076586	2.22121	7.73947	8.49781	51.8969	11.7516	8.59814		3.914
Ccl12	2.08993	8.13589	ENSMUSG00000035352	2.28574	2.2058	1.77826	7.99443	7.25932	9.15392		3.8929
Socs3	1.30174	5.05394	ENSMUSG00000053113	1.2129	1.27004	1.42229	4.86022	5.8027	4.49889		3.88245
Pydc4	0.363659	1.4037	ENSMUSG00000073491	0.282707	0.49801	0.310261	1.20511	1.4851	1.52089		3.85993
Igkv15-103	17.065	65.6576	ENSMUSG00000076523	22.062	8.28614	20.8468	101.222	22.3295	73.4214		3.8475
Igha	25.9018	99.4977	ENSMUSG00000095079	33.0237	22.5677	22.114	145.885	77.6934	74.9147		3.84134
Ms4a6d	0.542691	2.08426	ENSMUSG00000024679	0.458453	0.862988	0.306632	2.46504	1.8959	1.89183		3.8406
Mzb1	0.708574	2.71617	ENSMUSG00000024353	0.839458	0.805569	0.480695	3.40722	2.27458	2.46672		3.83329
Hgfac	1.0058	3.83868	ENSMUSG00000029102	0.424249	1.23309	1.36007	4.80687	3.36885	3.34032		3.81654
Frzb	0.249554	0.943247	ENSMUSG00000027004	0.181397	0.359444	0.207822	0.877287	0.705303	1.24715		3.77973
Fcgr1	0.703515	2.59939	ENSMUSG00000015947	0.675511	0.689436	0.745597	2.0693	2.53536	3.19351		3.69486
Cd79b	0.331222	1.21964	ENSMUSG00000040592	0.228453	0.437901	0.327312	1.0467	1.55574	1.05647		3.68224
Apitd1	0.43424	1.59359	ENSMUSG00000073705	0.673441	0.0604131	0.568867	2.34177	1.00524	1.43375		3.66984
Egr1	2.72579	9.99643	ENSMUSG00000038418	2.51462	3.93179	1.73097	9.39126	9.39282	11.2052		3.66735
Cxcl9	0.235352	0.862942	ENSMUSG00000029417	0.0922968	0.418513	0.195246	1.31543	0.491768	0.781627		3.6666
Clca3a2	0.998676	3.63572	ENSMUSG00000028262	1.29305	1.35964	0.343338	3.89647	3.21923	3.79145		3.64054
Syt8	0.600311	2.15049	ENSMUSG00000031098	0.567982	0.558519	0.674432	1.15956	1.96306	3.32884		3.58229
H2-DMb2	0.543123	1.94281	ENSMUSG00000037548	0.505484	0.698587	0.425297	1.86805	2.00444	1.95594		3.57711
Oas1g	1.1519	4.11407	ENSMUSG00000066861	0.739267	2.09968	0.616741	3.28789	4.9333	4.12103		3.57155
Pmaip1	0.325438	1.15003	ENSMUSG00000024521	0.219728	0.3574	0.399187	0.605803	1.26836	1.57592		3.53379
Fcgr4	0.501886	1.75976	ENSMUSG00000059089	0.48164	0.512806	0.511212	1.74307	1.50941	2.02681		3.50629
Slfn8	0.252244	0.881114	ENSMUSG00000035208	0.280265	0.216908	0.259558	0.991051	0.69917	0.953121		3.4931
Lrg1	11.3756	39.7165	ENSMUSG00000037095	19.25	8.82408	6.05286	48.0402	36.2321	34.8771		3.49138
Sdcbp2	0.540778	1.88135	ENSMUSG00000027456	0.373033	0.714674	0.534626	1.70982	1.93166	2.00258		3.47897
Hcar2	0.267102	0.920031	ENSMUSG00000045502	0.37863	0.302031	0.120644	0.997821	0.804573	0.9577		3.44449
Ly6a	73.9147	253.921	ENSMUSG00000075602	73.308	88.3839	60.0522	253.519	215.854	292.391		3.43532
Ms4a6b	0.93747	3.21959	ENSMUSG00000024677	0.749166	1.25172	0.811523	4.55813	1.78404	3.31661		3.43434
Mki67	0.25969	0.888159	ENSMUSG00000031004	0.284134	0.251818	0.243118	0.89898	0.635966	1.12953		3.42007
H2-Ob	0.388218	1.31419	ENSMUSG00000041538	0.195681	0.677912	0.291061	1.46754	0.851431	1.62359		3.38519
Igkv10-96	8.59074	28.8479	ENSMUSG00000094420	11.3805	13.7595	0.632218	52.3019	19.3906	14.8513		3.35802
Cpxm1	2.84455	9.54711	ENSMUSG00000027408	3.68024	2.70456	2.14884	12.4126	7.08377	9.14496		3.35628
Siglec1	0.257486	0.864013	ENSMUSG00000027322	0.287808	0.330585	0.154065	1.03531	0.925473	0.631255		3.35557
Lat	0.526687	1.75377	ENSMUSG00000030742	0.381303	0.626393	0.572366	1.94036	1.94571	1.37525		3.32981
Ighm	15.7291	51.7998	ENSMUSG00000076617	16.2725	19.2236	11.6912	55.7548	51.0502	48.5944		3.29325
Cfi	0.271938	0.894784	ENSMUSG00000058952	0.347135	0.275095	0.193585	0.88555	0.847389	0.951412		3.2904
Birc5	0.726738	2.38467	ENSMUSG00000017716	0.728712	0.759117	0.692384	2.11305	1.6151	3.42586		3.28133
Igkc	114.868	375.417	ENSMUSG00000076609	146.234	112.493	85.8784	485.249	323.526	317.477		3.26825
Adam8	0.60038	1.95321	ENSMUSG00000025473	0.33163	0.756768	0.712743	1.69912	2.52442	1.63608		3.25329
Unc13d	0.488956	1.58362	ENSMUSG00000057948	0.426895	0.671035	0.368939	1.38041	1.52854	1.84191		3.23878
Hck	0.818055	2.64367	ENSMUSG00000003283	0.804592	0.990283	0.659291	2.25658	2.74383	2.93059		3.23165
Kif22	0.293566	0.94706	ENSMUSG00000030677	0.350263	0.223498	0.306936	0.863723	0.992879	0.984579		3.22605
C4b	5.75487	18.4511	ENSMUSG00000073418	4.4062	6.80698	6.05144	20.7611	18.59	16.0023		3.20617
Oasl2	4.96236	15.8894	ENSMUSG00000029561	4.05966	6.99434	3.83309	16.7294	15.4465	15.4924		3.20198
Adgrg5	0.370767	1.18678	ENSMUSG00000061577	0.309142	0.430707	0.372452	1.13503	1.23719	1.18811		3.20088
Clca3a1	0.532417	1.69257	ENSMUSG00000056025	0.47776	0.719829	0.399661	1.40763	1.5776	2.09248		3.17903
Igkv1-117	5.59535	17.7588	ENSMUSG00000094335	10.0551	2.83606	3.8949	25.4298	10.217	17.6296		3.17385
Jchain	7.98105	25.0999	ENSMUSG00000067149	9.68971	7.4467	6.80675	32.0585	21.0847	22.1565		3.14494
Serpina3c	0.22701	0.705662	ENSMUSG00000066361	0.269145	0.180305	0.23158	0.897336	0.644559	0.57509		3.10851
Ccnb2	0.42913	1.33339	ENSMUSG00000032218	0.496151	0.475155	0.316085	1.17982	0.974239	1.84611		3.10719
Aurkb	0.536355	1.66526	ENSMUSG00000020897	0.572009	0.472024	0.565031	1.78113	0.864504	2.35015		3.10477
Csf2rb2	0.534963	1.64994	ENSMUSG00000071714	0.535242	0.630294	0.439352	1.92102	1.54631	1.48248		3.08421
Lrrc25	0.797325	2.43407	ENSMUSG00000049988	0.631106	0.806298	0.95457	1.98084	2.62112	2.70025		3.0528
Bcl2a1b	2.42111	7.37961	ENSMUSG00000089929	3.32054	2.27982	1.66298	7.17387	7.19729	7.76768		3.04803
Napsa	0.536432	1.61632	ENSMUSG00000002204	0.510565	0.490064	0.608666	1.43125	1.60357	1.81414		3.01309
Apol9a	0.583148	1.74976	ENSMUSG00000057346	0.70558	0.543416	0.500448	1.75378	1.71987	1.77564		3.00054
Itga2	0.188581	0.564531	ENSMUSG00000015533	0.237559	0.239824	0.0883589	0.526061	0.588046	0.579486		2.99357
Tspan32	0.28064	0.836325	ENSMUSG00000000244	0.330473	0.345056	0.166392	0.700055	0.716989	1.09193		2.98006
Fcgr2b	3.66047	10.744	ENSMUSG00000026656	3.63738	4.25682	3.08722	10.4384	10.4383	11.3553		2.93514
Mx2	0.4252	1.24396	ENSMUSG00000023341	0.532073	0.395139	0.348389	1.35436	1.32303	1.05448		2.92559
Gbp3	2.05199	5.99852	ENSMUSG00000028268	2.05511	2.11956	1.98129	4.88752	6.48967	6.61836		2.92327
Stra6	3.11492	9.07476	ENSMUSG00000032327	2.78777	4.04799	2.50899	8.10203	9.78796	9.33428		2.91332
Adipoq	1.27176	3.70113	ENSMUSG00000022878	1.44472	1.53261	0.837957	6.30343	2.28088	2.51908		2.91024
Rasgef1a	0.271019	0.787188	ENSMUSG00000030134	0.140605	0.47076	0.201692	0.700252	0.815698	0.845615		2.90455
Ly6c1	41.4713	119.855	ENSMUSG00000079018	42.6983	46.2008	35.5149	121.685	104.338	133.542		2.89007
Vtcn1	1.07396	3.08851	ENSMUSG00000051076	0.84355	1.57175	0.806576	2.81075	3.04581	3.40896		2.87581
Cmah	0.195283	0.560886	ENSMUSG00000016756	0.164964	0.247578	0.173307	0.420086	0.572043	0.690529		2.87217
S100a14	4.02216	11.5358	ENSMUSG00000042306	4.64368	4.46129	2.9615	11.5541	11.3681	11.6852		2.86806
Wfdc17	10.2944	29.4398	ENSMUSG00000069792	12.6704	9.57942	8.63345	27.0728	32.1176	29.1291		2.85979
Defb28	8.11431	23.0662	ENSMUSG00000074679	18.0566	5.41052	0.875796	18.5896	16.9806	33.6283		2.84266
Iglc2	7.39953	20.7358	ENSMUSG00000076937	8.02536	11.168	3.00523	20.8835	20.919	20.4048		2.80231
Apbb1ip	0.474065	1.32716	ENSMUSG00000026786	0.385176	0.698093	0.338927	1.28947	1.46038	1.23163		2.79953
Phf11b	0.604342	1.69182	ENSMUSG00000091649	0.63596	1.05282	0.124246	1.30877	1.99128	1.77541		2.79944
Bcl3	2.87903	8.04259	ENSMUSG00000053175	3.91471	2.98516	1.73722	7.70388	8.3876	8.03628		2.79351
Osmr	1.61909	4.50844	ENSMUSG00000022146	1.60323	1.64219	1.61186	3.97134	4.89399	4.66		2.78455
Fgd2	2.0624	5.73597	ENSMUSG00000024013	1.49544	2.08858	2.60319	6.98073	5.84565	4.38154		2.78121
Ly86	3.0717	8.46484	ENSMUSG00000021423	2.92229	3.36343	2.92938	8.97987	8.00421	8.41043		2.75575
Mgp	227.02	621.722	ENSMUSG00000030218	229.45	239.059	212.551	612.273	623.841	629.053		2.73862
Parvg	0.455877	1.24486	ENSMUSG00000022439	0.311181	0.673901	0.382548	1.72875	1.03058	0.97524		2.73069
B4galnt2	2.41337	6.5727	ENSMUSG00000013418	2.74574	3.11317	1.3812	7.44137	6.61314	5.66359		2.72345
Usp18	1.61867	4.39791	ENSMUSG00000030107	1.71296	1.33875	1.8043	4.34928	4.45398	4.39046		2.71699
Gpr65	0.429016	1.16491	ENSMUSG00000021886	0.47073	0.563193	0.253124	1.2308	0.750543	1.51339		2.71531
Pirb	0.939671	2.54937	ENSMUSG00000058818	1.19579	0.908544	0.714678	2.47007	2.53122	2.64682		2.71305
Sectm1a	3.1628	8.53399	ENSMUSG00000025165	2.61313	3.59905	3.27621	6.04304	9.48313	10.0758		2.69824
Wfdc8	0.71424	1.92111	ENSMUSG00000070533	0.744596	0.791741	0.606384	1.63922	1.72601	2.3981		2.68973
Fos	1.38898	3.72974	ENSMUSG00000021250	1.84352	1.64305	0.680376	3.37399	3.01075	4.80449		2.68524
Apobec1	3.59752	9.59519	ENSMUSG00000040613	3.19757	4.4646	3.13039	8.70698	11.0836	8.99498		2.66717
Ighg2c	1.15789	3.08404	ENSMUSG00000076612	0.881173	2.05154	0.540969	2.36812	2.06714	4.81686		2.6635
Irf7	7.94708	21.0295	ENSMUSG00000025498	7.69287	9.9591	6.18926	21.1884	21.8016	20.0985		2.64619
Cybb	1.18446	3.13094	ENSMUSG00000015340	1.02215	1.69854	0.832681	4.13337	2.75008	2.50938		2.64335
C3	13.7666	36.2231	ENSMUSG00000024164	15.9122	14.4014	10.9861	41.9375	36.0137	30.718		2.63123
Susd3	0.762552	2.00487	ENSMUSG00000021384	0.836091	0.969717	0.481848	2.42576	1.68365	1.90521		2.62916
Isg15	5.54954	14.5816	ENSMUSG00000035692	5.20085	6.80478	4.64298	14.6694	13.7793	15.296		2.62753
Capn13	0.485228	1.27463	ENSMUSG00000043705	0.645976	0.532826	0.276882	1.56941	1.0328	1.22167		2.62687
Col6a5	1.0842	2.84347	ENSMUSG00000091345	0.972888	1.28911	0.990601	2.73995	2.48333	3.30714		2.62264
Cidec	1.52304	3.99014	ENSMUSG00000030278	2.31359	1.38557	0.869961	7.0402	2.81788	2.11235		2.61985
Fam111a	0.659313	1.71987	ENSMUSG00000024691	0.730374	0.565618	0.681946	1.8124	1.48269	1.86451		2.60858
Ccr1	0.284345	0.736171	ENSMUSG00000025804	0.346366	0.233913	0.272755	0.894764	0.540026	0.773724		2.58901
Ptpn7	0.300235	0.776723	ENSMUSG00000031506	0.319431	0.283755	0.297518	0.609899	0.911023	0.809248		2.58705
Cd209a	0.867248	2.22698	ENSMUSG00000031494	0.736371	1.20312	0.662252	2.60397	1.63239	2.44457		2.56787
Ifi27l2a	48.1363	123.308	ENSMUSG00000079017	40.9657	54.7954	48.6479	143.73	118.9	107.294		2.56164
Lgals3	13.9166	35.6209	ENSMUSG00000050335	17.7847	14.2432	9.72204	38.9157	35.0306	32.9164		2.5596
Cd48	1.00685	2.5754	ENSMUSG00000015355	1.2114	1.25816	0.550981	1.93882	3.08873	2.69864		2.55788
Oas1a	2.50259	6.39856	ENSMUSG00000052776	2.4331	3.12106	1.95362	6.2488	6.78213	6.16475		2.55678
Ccr2	1.5865	4.05287	ENSMUSG00000049103	1.64698	1.8173	1.29522	4.07548	4.00575	4.07738		2.5546
Cd44	2.85557	7.27496	ENSMUSG00000005087	3.35222	3.11511	2.09939	7.74201	6.67448	7.40838		2.54764
Vill	4.36064	11.0798	ENSMUSG00000038775	5.18543	4.17606	3.72043	12.0359	11.9275	9.27604		2.54087
Mgl2	2.96593	7.5262	ENSMUSG00000040950	3.07227	3.22415	2.60138	7.5393	7.65342	7.38589		2.53755
Ptprc	1.54983	3.91983	ENSMUSG00000026395	1.28008	2.12205	1.24737	3.88784	3.58512	4.28652		2.5292
2300002M23Rik	1.23419	3.10914	ENSMUSG00000039269	2.06801	1.58518	0.0493897	2.15795	3.20926	3.96021		2.51917
Mndal	2.34858	5.90505	ENSMUSG00000090272	1.56851	3.12215	2.35509	5.01645	5.65761	7.04108		2.51431
Pantr1	4.79064	11.9845	ENSMUSG00000060424	5.82928	5.62078	2.92186	3.01171	2.68286	30.259		2.50165
Lbp	6.08169	15.1769	ENSMUSG00000016024	5.50682	7.88754	4.85072	15.4088	15.3428	14.7791		2.49551
Aif1	4.0988	10.2269	ENSMUSG00000024397	2.89801	5.95513	3.44325	10.5519	8.42112	11.7077		2.4951
Lgals7	10.5003	26.1661	ENSMUSG00000053522	10.0018	12.1733	9.32566	25.6442	26.2284	26.6257		2.49194
AW112010	5.56722	13.8549	ENSMUSG00000075010	5.69454	5.88367	5.12345	13.1605	13.1882	15.2159		2.48866
Cenpa	1.49404	3.70589	ENSMUSG00000029177	1.27577	1.54993	1.65642	3.06887	3.53117	4.51763		2.48045
Themis2	0.738228	1.82811	ENSMUSG00000037731	0.70544	0.728134	0.78111	1.76358	1.65249	2.06825		2.47635
Siglece	0.522536	1.29304	ENSMUSG00000030474	0.265515	0.921405	0.380689	1.25253	1.53539	1.09119		2.47455
Foxn3	3.96634	9.81029	ENSMUSG00000033713	4.60413	5.55242	1.74247	15.5864	3.99982	9.84465		2.47339
Plbd1	2.31003	5.70636	ENSMUSG00000030214	2.31669	2.64943	1.96396	5.82866	5.76725	5.52318		2.47025
Clec4a1	0.963828	2.35238	ENSMUSG00000049037	0.979022	1.09383	0.818633	2.61921	2.30714	2.13079		2.44066
Pld4	2.99272	7.26226	ENSMUSG00000052160	2.78974	3.7854	2.40303	6.69319	7.44224	7.65136		2.42664
Spi1	2.68853	6.50053	ENSMUSG00000002111	2.46601	2.28355	3.31604	5.40007	6.91933	7.1822		2.41788
Ctss	13.3086	32.1156	ENSMUSG00000038642	12.235	16.3725	11.3182	30.9515	31.7111	33.6841		2.41315
Myo1g	0.726283	1.74745	ENSMUSG00000020437	0.769274	0.87161	0.537964	1.79203	1.59904	1.85127		2.40602
RP23-148L8.3	61.7977	148.21	ENSMUSG00000106874	51.943	86.6387	46.8115	149.083	140.035	155.511		2.39831
Cd53	1.5175	3.63718	ENSMUSG00000040747	1.21147	2.08097	1.26006	3.74237	3.29505	3.87411		2.39682
Clec12a	0.808793	1.93217	ENSMUSG00000053063	0.69656	1.06392	0.6659	2.15725	1.86196	1.7773		2.38895
Tmem40	2.1201	5.06209	ENSMUSG00000059900	2.16056	2.2277	1.97203	5.03161	4.77145	5.38321		2.38767
2018-03-01	0.316772	0.754965	ENSMUSG00000036469	0.207451	0.399819	0.343046	0.714413	0.745329	0.805154		2.38331
AI607873	0.769686	1.83381	ENSMUSG00000073490	0.730242	0.915794	0.663021	1.91548	1.62964	1.9563		2.38254
Sla	0.711269	1.69283	ENSMUSG00000022372	0.661847	0.898187	0.573772	1.94628	1.66017	1.47203		2.38001
Myh1	1.06757	2.54054	ENSMUSG00000056328	0.256777	2.67401	0.271937	0.0777387	6.54138	1.00249		2.37974
Lgals3bp	18.6971	44.4927	ENSMUSG00000033880	21.0658	19.3853	15.6401	47.1504	40.7512	45.5766		2.37966
Itgb2	1.86991	4.44498	ENSMUSG00000000290	1.60345	2.56889	1.43738	4.7516	4.3727	4.21063		2.37711
Wfdc10	9.60097	22.8106	ENSMUSG00000070529	15.9785	11.6806	1.14382	15.5612	17.5476	35.3231		2.37586
Plek	0.838743	1.99008	ENSMUSG00000020120	0.78818	1.10413	0.623918	1.78389	2.14398	2.04236		2.37269
Ifit3b	0.955252	2.26555	ENSMUSG00000062488	1.24228	0.741546	0.881929	1.93868	2.03414	2.82384		2.37168
Syk	0.872302	2.06061	ENSMUSG00000021457	0.792402	1.00447	0.820034	1.82724	2.48453	1.87007		2.36227
Mpeg1	3.95582	9.33614	ENSMUSG00000046805	3.13677	5.51012	3.22056	8.66293	9.43166	9.91382		2.3601
Phf11d	1.60673	3.79155	ENSMUSG00000068245	1.3367	2.14206	1.34142	3.08324	3.68781	4.60361		2.35979
Psca	12.6767	29.8311	ENSMUSG00000022598	15.3929	14.6023	8.03505	23.5051	27.5429	38.4454		2.35322
Abcg1	0.737098	1.73397	ENSMUSG00000024030	0.764258	0.910045	0.536992	1.46622	1.65524	2.08045		2.35243
Nckap1l	1.2047	2.8203	ENSMUSG00000022488	1.02951	1.61108	0.973508	2.71464	2.67371	3.07256		2.34108
Ifi47	1.30103	3.04305	ENSMUSG00000078920	1.10858	1.80445	0.990063	2.44895	2.96328	3.71691		2.33895
Myo1f	0.87832	2.05391	ENSMUSG00000024300	0.821743	1.16705	0.646166	2.00937	2.02144	2.13091		2.33845
Ccdc88b	0.511342	1.19295	ENSMUSG00000047810	0.388251	0.678923	0.466851	1.14533	1.26249	1.17103		2.33298
Fcrls	2.28298	5.32138	ENSMUSG00000015852	2.47961	2.42291	1.94642	5.91237	4.78761	5.26415		2.33089
Sfrp1	4.3685	10.1362	ENSMUSG00000031548	4.20431	5.25996	3.64124	10.3901	9.744	10.2746		2.32029
Csf2rb	0.753945	1.74723	ENSMUSG00000071713	0.582664	0.797079	0.882093	1.58764	1.52777	2.12628		2.31745
Selplg	2.17479	5.03425	ENSMUSG00000048163	1.94532	2.77028	1.80876	4.78612	5.33625	4.98037		2.31482
Scara3	3.24834	7.4668	ENSMUSG00000034463	3.25807	4.26137	2.22557	7.48968	7.93674	6.97398		2.29865
Col17a1	1.56499	3.58159	ENSMUSG00000025064	1.62286	1.60689	1.46522	3.60262	3.06883	4.07333		2.28857
Gm8995	0.38051	0.870594	ENSMUSG00000063286	0.274197	0.6074	0.259934	0.858912	0.769978	0.982892		2.28797
Steap4	2.91191	6.60821	ENSMUSG00000012428	3.72287	2.95629	2.05658	6.57228	6.28135	6.971		2.26937
Chodl	2.09384	4.71592	ENSMUSG00000022860	1.98501	2.71578	1.58073	3.99178	4.69375	5.46222		2.25228
Ces5a	2.53993	5.70838	ENSMUSG00000058019	3.48826	3.93732	0.194206	4.88244	4.14288	8.09983		2.24746
Itgax	0.583855	1.31218	ENSMUSG00000030789	0.441323	0.795822	0.514419	1.32019	1.40532	1.21104		2.24744
Ifit3	3.40847	7.65455	ENSMUSG00000074896	2.82686	3.89803	3.50052	6.03715	8.35501	8.57149		2.24574
Epyc	1.04128	2.33839	ENSMUSG00000019936	1.1553	0.967865	1.00067	2.02471	2.28234	2.70812		2.24569
C1qc	21.1741	47.4027	ENSMUSG00000036896	20.3812	23.0154	20.1258	47.5932	48.2189	46.3961		2.23871
Coro1a	6.24537	13.9797	ENSMUSG00000030707	6.25835	7.55424	4.92353	13.2761	15.0141	13.649		2.23841
Itgb7	1.02376	2.28836	ENSMUSG00000001281	0.890313	1.28815	0.892829	2.1731	2.54818	2.1438		2.23525
Ccl5	6.5516	14.5646	ENSMUSG00000035042	3.39257	9.00489	7.25733	13.9403	13.3221	16.4315		2.22306
Cfd	18.2871	40.4883	ENSMUSG00000061780	23.0835	17.4532	14.3247	75.1291	25.9245	20.4112		2.21404
Gm12840	54.0071	118.954	ENSMUSG00000086320	56.4324	73.3707	32.2183	128.731	113.071	115.059		2.20256
Il4ra	1.36216	2.99978	ENSMUSG00000030748	1.21879	1.48527	1.38243	3.18661	2.67008	3.14265		2.20222
H2-Eb1	69.1177	152.009	ENSMUSG00000060586	57.352	86.4973	63.5037	144.7	158.253	153.075		2.19928
Cp	8.96065	19.6758	ENSMUSG00000003617	10.1666	11.2226	5.49274	18.8175	18.8555	21.3543		2.1958
Rac2	1.23579	2.71242	ENSMUSG00000033220	1.27269	1.51515	0.919535	2.96593	2.60663	2.56469		2.19489
Ifitm3	141.702	309.513	ENSMUSG00000025492	138.879	153.249	132.979	312.357	316.248	299.934		2.18425
Serpinb11	1.43858	3.10416	ENSMUSG00000026327	1.1152	1.27011	1.93042	3.10081	2.70242	3.50924		2.15779
Gprc5a	2.47749	5.34551	ENSMUSG00000046733	2.02044	3.23219	2.17983	6.03781	5.15489	4.84384		2.15763
Hcls1	2.78984	6.0053	ENSMUSG00000022831	2.60847	3.55413	2.20693	6.08761	5.97665	5.95163		2.15256
Cd74	139.506	300.18	ENSMUSG00000024610	112.903	172.826	132.788	293.573	309.189	297.779		2.15174
Gabrp	1.7154	3.68956	ENSMUSG00000020159	2.16465	2.15351	0.828032	3.85677	2.87052	4.3414		2.15085
Ifi203	1.72027	3.69856	ENSMUSG00000039997	1.30494	2.57155	1.28431	3.23615	3.84453	4.015		2.14999
Thrsp	1.72754	3.71379	ENSMUSG00000035686	2.77611	1.55587	0.850641	4.15902	4.77795	2.20441		2.14976
Thbs1	3.97824	8.55085	ENSMUSG00000040152	3.69976	5.63197	2.60298	8.21682	8.82424	8.61149		2.14941
Itgal	0.446107	0.956554	ENSMUSG00000030830	0.251796	0.630031	0.456493	0.938314	0.873419	1.05793		2.14423
Gbp7	1.01848	2.18014	ENSMUSG00000040253	0.926734	1.34276	0.78594	2.23359	2.04791	2.25891		2.14058
Icam1	3.21103	6.85895	ENSMUSG00000037405	2.89887	3.87448	2.85973	7.70493	6.74767	6.12424		2.13606
C1qa	31.7186	67.6843	ENSMUSG00000036887	29.7567	36.3292	29.0698	66.0114	70.1086	66.933		2.1339
Cyth4	3.35964	7.16675	ENSMUSG00000018008	3.2085	3.70345	3.16698	7.25111	7.5239	6.72524		2.13319
Mcm5	0.93864	2.00127	ENSMUSG00000005410	0.975426	1.11227	0.728223	2.179	1.66021	2.1646		2.1321
Gm26809	28.2987	60.2765	ENSMUSG00000097815	26.4995	37.567	20.8297	62.2373	56.4719	62.1203		2.13001
H2-Aa	61.3717	130.618	ENSMUSG00000036594	49.832	79.6448	54.6383	126.92	136.397	128.536		2.12831
Jak3	1.17229	2.49272	ENSMUSG00000031805	0.92509	1.61048	0.981288	2.24078	2.59009	2.64729		2.12637
Mycbp	11.688	24.8075	ENSMUSG00000028647	13.8417	10.5601	10.6623	53.3095	11.3175	9.79562		2.12248
Fcer1g	12.7549	27.0716	ENSMUSG00000058715	11.8049	14.5714	11.8883	28.4339	27.7863	24.9947		2.12245
C7	9.4821	20.0946	ENSMUSG00000079105	10.1655	11.3846	6.8962	18.642	20.4769	21.1648		2.11921
Igf1	5.22748	11.0676	ENSMUSG00000020053	3.91689	6.1993	5.56626	12.1355	10.1295	10.9379		2.1172
Nfam1	0.838763	1.77479	ENSMUSG00000058099	0.842068	0.903596	0.770626	1.48594	1.8934	1.94502		2.11596
H2-DMb1	4.42887	9.34603	ENSMUSG00000079547	4.8045	4.17988	4.30224	8.88925	8.82875	10.3201		2.11025
C3ar1	0.680217	1.43434	ENSMUSG00000040552	0.683634	0.690827	0.666191	1.48096	1.50416	1.31791		2.10865
C1qb	25.8955	54.5667	ENSMUSG00000036905	25.5115	28.308	23.8671	56.0218	55.5735	52.1047		2.10719
Mrc1	2.27949	4.8033	ENSMUSG00000026712	2.28761	2.69911	1.85176	4.96157	4.68129	4.76704		2.10718
Anxa3	22.3804	47.1353	ENSMUSG00000029484	20.2669	24.5992	22.275	46.3152	48.1517	46.9389		2.1061
Ifi205	1.87796	3.91142	ENSMUSG00000054203	1.79862	2.55812	1.27713	3.56062	3.61868	4.55496		2.0828
Bmper	0.426965	0.889079	ENSMUSG00000031963	0.517399	0.43832	0.325175	0.906381	0.924642	0.836213		2.08232
Lum	6.77701	14.0989	ENSMUSG00000036446	7.68305	7.85308	4.79489	12.3958	13.1774	16.7235		2.0804
H2-Ab1	61.2599	127.362	ENSMUSG00000073421	52.6478	78.9641	52.1679	124.977	128.098	129.01		2.07904
Dock2	0.586092	1.21836	ENSMUSG00000020143	0.592565	0.841808	0.323902	1.30707	1.24512	1.10288		2.07879
Ikzf1	1.08339	2.25195	ENSMUSG00000018654	1.05539	1.65038	0.544414	2.36224	2.17649	2.21713		2.07861
Cpe	37.9876	78.7933	ENSMUSG00000037852	35.1927	48.6506	30.1194	65.6515	76.0095	94.719		2.07418
Neurl3	3.56922	7.37498	ENSMUSG00000047180	3.1657	4.45361	3.08836	6.27628	7.45985	8.38881		2.06627
Slc34a2	0.884657	1.81724	ENSMUSG00000029188	1.32269	0.79768	0.5336	1.67531	2.32498	1.45142		2.05417
Cyp2e1	2.83656	5.78945	ENSMUSG00000025479	3.02974	3.67802	1.80191	9.85754	3.30662	4.2042		2.04101
Nfkbie	1.37828	2.80553	ENSMUSG00000023947	1.09255	1.64951	1.39279	3.19742	2.61791	2.60125		2.03553
Adgre1	2.32979	4.73044	ENSMUSG00000004730	2.20779	3.08001	1.70157	4.67207	5.12538	4.39386		2.03041
Ccl6	10.8859	22.0864	ENSMUSG00000018927	10.9951	11.2556	10.407	24.3573	17.813	24.089		2.0289
Adcy7	1.60978	3.24549	ENSMUSG00000031659	1.16563	2.30356	1.36014	2.9226	3.39042	3.42346		2.01611
Il10ra	1.02879	2.07049	ENSMUSG00000032089	1.03304	1.29695	0.756395	1.95336	2.13943	2.11867		2.01255
Rtp4	4.85927	9.77063	ENSMUSG00000033355	4.3945	5.71406	4.46926	9.90306	8.91273	10.4961		2.01072
Kcnk5	1.1124	2.23546	ENSMUSG00000023243	1.16226	1.144	1.03095	2.46094	2.42541	1.82002		2.00958
Slfn2	3.58575	7.20306	ENSMUSG00000072620	3.84038	4.29008	2.6268	7.86892	6.66475	7.07551		2.0088
Hmha1	2.146	4.30721	ENSMUSG00000035697	1.72488	2.65606	2.05707	3.9152	4.43676	4.56968		2.00709
Chl1	0.491143	0.982769	ENSMUSG00000030077	0.411954	0.630644	0.430832	0.969245	0.856783	1.12228		2.00098
Slc7a11	0.85915	0.410953	ENSMUSG00000027737	2.13797	0.202468	0.237013	0.666927	0.20866	0.357272		0.478325
Fam195b	45.0207	21.3507	ENSMUSG00000061111	48.3563	44.6056	42.1002	24.5036	21.2484	18.3002		0.474242
Sbpl	87.6888	41.1544	ENSMUSG00000024125	99.0626	58.6548	105.349	53.3553	50.3915	19.7164		0.469323
Csta1	3.32453	1.54955	ENSMUSG00000034362	4.47725	1.88776	3.60859	1.84509	2.38299	0.420577		0.466096
Lpo	3.336	1.48758	ENSMUSG00000009356	6.49439	3.15676	0.356846	1.76534	0.873965	1.82344		0.445917
H2-Q10	21.6186	8.80262	ENSMUSG00000067235	31.9187	21.8147	11.1223	7.93645	10.2591	8.21231		0.407178
Mgst2	3.36308	1.36566	ENSMUSG00000074604	7.53315	0.648501	1.90759	2.77927	0.906463	0.411258		0.406074
Myh4	7.0706	2.58828	ENSMUSG00000057003	0.0122793	21.1907	0.00880787	0.037676	6.1455	1.58166		0.366062
Adm2	10.0032	3.25206	ENSMUSG00000054136	23.1894	1.71054	5.10963	5.08995	2.18633	2.47989		0.325102
Wfdc3	457.657	147.038	ENSMUSG00000076434	564.16	463.965	344.845	137.375	166.284	137.455		0.321284
Mug1	1.81425	0.530513	ENSMUSG00000059908	3.04199	1.74286	0.657914	0.712214	0.749128	0.130197		0.292414
Speer4c	3.02523	0.832192	ENSMUSG00000073208	5.39573	1.4185	2.26145	1.03398	0.888913	0.573683		0.275084
Scgb2b17	84.2584	22.4809	ENSMUSG00000098094	106.47	69.1501	77.1552	38.8887	21.1259	7.42807		0.266809
Klf8	2.23453	0.441687	ENSMUSG00000041649	0.422113	0.64444	5.63703	0.617163	0.393589	0.314309		0.197664
Scgb2b27	18.0541	3.52945	ENSMUSG00000066584	23.5601	13.1584	17.4437	2.57993	7.43379	0.574617		0.195493
Rpl36-ps10	22.602	3.69631	ENSMUSG00000084186	21.3212	37.2877	9.19722	3.29856	2.65995	5.13042		0.163539
Cisd3	247.275	33.019	ENSMUSG00000078695	680.051	30.4368	31.3381	33.1163	32.4459	33.4947		0.133531
Scgb1b20	9.94369	0.98441	ENSMUSG00000094978	21.5284	6.84665	1.45602	2.61367	0.339561	0		0.0989985
Mrm1	54.2787	4.67548	ENSMUSG00000018405	3.85804	154.882	4.09612	4.35523	5.39791	4.27331		0.0861384
Scgb2b7	25.0783	1.94043	ENSMUSG00000094053	47.8899	18.8432	8.50187	4.50525	1.09393	0.222105		0.0773749
C330013J21Rik	21.5294	1.57226	ENSMUSG00000074529	3.22286	59.9255	1.43983	1.69872	1.73395	1.2841		0.0730285
G6pc2	1.0806	0.0657457	ENSMUSG00000005232	1.52655	1.17874	0.536511	0.0361567	0.133849	0.0272313		0.0608418
Phactr1	30.2072	1.38405	ENSMUSG00000054728	0.949477	1.12894	88.5432	1.17503	1.40199	1.57513		0.0458185
Arhgap27	248.044	8.42973	ENSMUSG00000034255	732.618	5.79266	5.72264	8.89797	8.95168	7.43955		0.0339848
Scgb1b7	1.60534	0.0128036	ENSMUSG00000078759	1.82005	1.64207	1.35391	0.0384108	0	0		0.00797563
Scgb2b4-ps	3.5899	0	ENSMUSG00000101325	5.90005	2.48244	2.3872	0	0	0		0
Krt15	56.1509	112.138	ENSMUSG00000054146	69.8597	49.4638	49.1293	126.638	101.285	108.491		1.99708
Tifab	0.770293	1.53579	ENSMUSG00000049625	0.597226	0.957259	0.756394	1.50079	1.4987	1.60789		1.99377
Tnfrsf12a	12.4829	24.7365	ENSMUSG00000023905	16.8051	12.2197	8.42384	27.8958	23.6231	22.6906		1.98163
Tlr2	0.867703	1.71437	ENSMUSG00000027995	0.912328	1.09099	0.599791	1.57257	1.70973	1.86082		1.97576
Cxadr	3.91735	7.73382	ENSMUSG00000022865	3.94922	4.49924	3.30358	6.76007	7.73846	8.70292		1.97425
Wfdc2	11.204	22.0467	ENSMUSG00000017723	13.3486	14.1376	6.12594	25.8012	21.7416	18.5974		1.96775
Vav1	0.952302	1.87347	ENSMUSG00000034116	0.823843	1.14304	0.890023	1.78054	2.22289	1.61699		1.96731
Krt78	0.670276	1.31678	ENSMUSG00000050463	0.658784	0.588148	0.763897	1.35739	1.17021	1.42274		1.96453
Ildr2	0.444866	0.873933	ENSMUSG00000040612	0.390752	0.582804	0.361042	0.918278	0.865408	0.838113		1.96449
RP23-381I16.6	0.852335	1.67439	ENSMUSG00000105476	0.803695	1.04808	0.70523	1.63239	1.35428	2.03651		1.96447
Gda	1.13391	2.22602	ENSMUSG00000058624	1.24817	1.46959	0.683972	2.57762	1.80261	2.29784		1.96314
Ifi204	1.52436	2.98139	ENSMUSG00000073489	1.2973	1.89738	1.37841	3.00076	2.85646	3.08695		1.95583
Pik3r5	0.625829	1.2227	ENSMUSG00000020901	0.639535	0.933732	0.304221	1.2084	1.30719	1.1525		1.95373
Apod	84.5159	165.053	ENSMUSG00000022548	73.0297	110.25	70.2681	150.135	183.558	161.466		1.95292
Csf1r	5.6221	10.9574	ENSMUSG00000024621	5.09253	6.80735	4.96642	11.0716	11.7365	10.064		1.94899
Fhl2	9.63611	18.7765	ENSMUSG00000008136	9.33995	10.6375	8.93087	17.8902	18.2475	20.1919		1.94856
Tyrobp	26.0255	50.6956	ENSMUSG00000030579	23.4405	30.0149	24.621	48.7643	53.3628	49.9596		1.94792
Laptm5	9.02927	17.5236	ENSMUSG00000028581	7.65102	12.4621	6.9747	16.7563	16.8293	18.9853		1.94075
Aldh1a3	2.87759	5.58287	ENSMUSG00000015134	3.20401	3.45289	1.97588	6.42991	5.07266	5.24603		1.94012
Car13	1.01005	1.95245	ENSMUSG00000027555	1.10784	1.08483	0.837479	2.02495	1.68091	2.1515		1.93302
Irgm2	2.46635	4.76538	ENSMUSG00000069874	1.9437	3.28256	2.1728	4.738	4.46836	5.08977		1.93216
Lgmn	11.0457	21.2811	ENSMUSG00000021190	12.8353	12.1694	8.13251	20.5165	21.4942	21.8326		1.92664
Agap2	0.592964	1.14165	ENSMUSG00000025422	0.610731	0.676705	0.491457	1.03079	1.14961	1.24456		1.92533
H2-Q6	4.68962	9.02874	ENSMUSG00000073409	3.14666	6.74519	4.17702	9.77996	7.8064	9.49987		1.92526
Ecscr	6.23045	11.9324	ENSMUSG00000073599	5.99505	5.92532	6.77099	10.8923	12.0926	12.8124		1.91517
Lcn2	48.8451	93.5078	ENSMUSG00000026822	73.7046	54.1672	18.6635	108.556	58.5355	113.432		1.91437
Ddx58	4.19915	8.02725	ENSMUSG00000040296	3.43934	5.57687	3.58125	7.09529	7.67203	9.31443		1.91164
Cxcl16	7.78268	14.8373	ENSMUSG00000018920	6.63447	8.67365	8.03992	12.6487	14.9897	16.8734		1.90645
Lyz2	59.524	113.422	ENSMUSG00000069516	58.6626	62.3526	57.5569	120.37	108.351	111.544		1.90548
Elf4	0.983681	1.86904	ENSMUSG00000031103	0.912913	1.33733	0.700799	1.83044	1.91887	1.8578		1.90005
H2-Q7	8.67982	16.4649	ENSMUSG00000060550	6.78394	12.8133	6.44222	17.3338	15.7108	16.3501		1.89692
Map3k14	1.64288	3.10696	ENSMUSG00000020941	1.81965	1.57281	1.53619	3.26073	2.79896	3.26119		1.89117
Ifit1	1.70032	3.21396	ENSMUSG00000034459	1.79416	1.94692	1.35988	2.66622	3.43709	3.53857		1.89021
Nsmf	13.3751	25.238	ENSMUSG00000006476	8.95746	17.5936	13.5741	27.3309	26.1386	22.2445		1.88694
Ly6e	773.453	1455.89	ENSMUSG00000022587	781.178	880.149	659.032	1438.22	1436.45	1493.01		1.88233
Mapk11	2.01255	3.78333	ENSMUSG00000053137	1.68531	2.07343	2.27891	3.9327	3.41595	4.00134		1.87987
Arhgap11a	0.813416	1.52891	ENSMUSG00000041219	0.754245	0.836223	0.849781	1.51701	1.43844	1.63128		1.87962
Serping1	55.1767	103.603	ENSMUSG00000023224	45.443	67.4928	52.5942	104.203	104.269	102.337		1.87766
Angpt4	2.74535	5.15184	ENSMUSG00000027460	2.32858	3.19718	2.71028	5.24486	5.38534	4.82531		1.87657
Akna	0.731451	1.37174	ENSMUSG00000039158	0.600055	0.981453	0.612844	1.45448	1.39051	1.27023		1.87537
Nlrp10	11.803	22.0517	ENSMUSG00000049709	14.1042	11.2998	10.0051	17.7297	20.9169	27.5084		1.86831
Runx1	1.18555	2.20072	ENSMUSG00000022952	1.315	1.46695	0.774712	2.44378	2.03321	2.12517		1.85629
Adgrg2	1.19103	2.20103	ENSMUSG00000031298	1.25893	1.30093	1.01324	2.15299	2.30795	2.14216		1.84801
H2-DMa	5.26151	9.72191	ENSMUSG00000037649	4.78415	6.09695	4.90342	8.47963	9.36601	11.3201		1.84774
Incenp	1.29822	2.38903	ENSMUSG00000024660	1.62745	1.23531	1.03191	2.09629	2.27861	2.79218		1.84024
BC064078	2.13652	3.91394	ENSMUSG00000087150	2.22564	2.55091	1.633	4.00641	3.91519	3.82021		1.83192
Apoe	391.54	716.484	ENSMUSG00000002985	382.291	439.555	352.775	686.978	720.433	742.041		1.82991
AA986860	5.23351	9.5567	ENSMUSG00000042510	4.77713	6.30315	4.62024	9.19876	9.26164	10.2097		1.82606
Rassf4	1.0556	1.92262	ENSMUSG00000042129	0.941167	1.30899	0.916657	2.03849	1.84303	1.88634		1.82135
Spink5	51.2348	93.2605	ENSMUSG00000055561	65.1745	59.0168	29.5132	143.057	108.886	27.8386		1.82026
Sdc1	13.021	23.683	ENSMUSG00000020592	13.5649	14.4385	11.0596	23.6939	22.783	24.5721		1.81883
Pdlim1	15.1617	27.548	ENSMUSG00000055044	15.917	18.8589	10.7092	30.9553	27.2888	24.3999		1.81695
Iigp1	1.36207	2.46795	ENSMUSG00000054072	0.888293	2.22779	0.970119	2.09428	2.03622	3.27334		1.81191
Clec10a	4.84971	8.78325	ENSMUSG00000000318	5.34806	4.94846	4.25262	8.45827	9.92557	7.96591		1.81109
Pglyrp1	10.7962	19.5097	ENSMUSG00000030413	13.1759	13.8133	5.39931	16.4982	17.6782	24.3528		1.80709
Arhgdib	8.52963	15.3581	ENSMUSG00000030220	8.50598	9.93518	7.14772	13.8742	16.3111	15.889		1.80056
Tmem119	2.81188	5.0485	ENSMUSG00000054675	3.26136	2.94352	2.23076	5.53219	4.73778	4.87552		1.79542
Irgm1	6.92066	12.4238	ENSMUSG00000046879	6.62924	8.49753	5.63521	12.6607	10.9871	13.6236		1.79518
Helz2	1.55294	2.77549	ENSMUSG00000027580	1.36363	1.98536	1.30982	2.6105	2.78285	2.93312		1.78725
Gbp2	3.10282	5.54043	ENSMUSG00000028270	2.27896	4.42804	2.60146	5.83288	4.82395	5.96445		1.78561
Anxa1	36.1271	64.4778	ENSMUSG00000024659	37.0407	42.591	28.7497	67.7581	63.1653	62.51		1.78475
Cxcl17	9.95939	17.7655	ENSMUSG00000060188	10.533	12.4395	6.90567	20.8759	18.3562	14.0643		1.78379
Mafb	1.95253	3.4671	ENSMUSG00000074622	1.78987	2.31051	1.75722	2.85768	3.42283	4.12079		1.7757
Pdgfb	1.91379	3.39346	ENSMUSG00000000489	1.59574	2.46901	1.67662	3.44079	3.73026	3.00932		1.77316
Plat	3.61335	6.39621	ENSMUSG00000031538	3.09529	4.85149	2.89328	6.79238	6.31569	6.08055		1.77016
Serpinb5	2.57808	4.54964	ENSMUSG00000067006	2.88094	2.53953	2.31378	4.55672	4.11751	4.97468		1.76474
Cyp27a1	16.4307	28.9958	ENSMUSG00000026170	11.0248	21.0506	17.2168	28.1918	28.8845	29.9112		1.76473
Kcnn3	1.42548	2.51539	ENSMUSG00000000794	1.20455	1.88423	1.18765	2.56626	2.68074	2.29918		1.76459
Sfn	7.90465	13.9333	ENSMUSG00000047281	9.93131	6.55218	7.23045	13.033	14.6495	14.1173		1.76267
Stat1	6.67748	11.765	ENSMUSG00000026104	6.70936	8.14259	5.18048	11.9939	10.4865	12.8146		1.76189
Tfrc	3.44481	6.0293	ENSMUSG00000022797	3.83908	3.08675	3.40859	6.38327	6.05305	5.65158		1.75026
Cd302	4.30978	7.53225	ENSMUSG00000060703	4.29053	4.80917	3.82963	7.48391	8.34963	6.76321		1.74771
S100a11	217.774	379.395	ENSMUSG00000027907	207.78	251.19	194.351	388.91	359.97	389.306		1.74215
Anxa2	67.1323	116.778	ENSMUSG00000032231	65.6646	73.2471	62.4853	117.809	115.793	116.731		1.73952
Parp14	3.00639	5.21966	ENSMUSG00000034422	2.9888	3.57416	2.45621	5.2845	5.36952	5.00497		1.73619
Enpp1	2.80555	4.86811	ENSMUSG00000037370	2.94716	3.23559	2.23389	4.48975	4.62809	5.4865		1.73517
Sh3pxd2b	1.67782	2.9112	ENSMUSG00000040711	1.7125	2.03082	1.29014	2.79666	2.82432	3.11262		1.73511
F13a1	4.04646	6.99778	ENSMUSG00000039109	4.17225	4.51529	3.45184	6.88981	7.22891	6.87462		1.72936
Adamts15	2.18729	3.77468	ENSMUSG00000033453	1.37807	3.10106	2.08274	3.4944	3.32108	4.50856		1.72573
Pcolce	25.6687	44.174	ENSMUSG00000029718	23.3911	27.4717	26.1432	43.7534	45.072	43.6965		1.72093
Aebp1	16.1769	27.8295	ENSMUSG00000020473	15.1124	18.6332	14.7851	29.4183	27.3798	26.6904		1.72032
Dtx4	3.14228	5.40189	ENSMUSG00000039982	3.40626	3.63757	2.383	5.06953	5.39437	5.74176		1.7191
Tnfrsf1b	2.49395	4.28504	ENSMUSG00000028599	2.23842	3.03246	2.21098	4.36487	4.14549	4.34476		1.71817
Klf5	3.49195	5.97602	ENSMUSG00000005148	3.86842	4.32687	2.28057	5.49275	6.31071	6.12459		1.71137
Enc1	1.54002	2.62914	ENSMUSG00000041773	1.84969	1.63541	1.13495	2.8778	2.41603	2.5936		1.70721
Olfml3	7.64336	13.0362	ENSMUSG00000027848	6.73429	8.5348	7.661	13.4249	13.0809	12.6029		1.70556
Bace2	4.96784	8.45003	ENSMUSG00000040605	5.59011	5.23186	4.08155	7.64713	8.41619	9.28677		1.70095
Krt14	9.60774	16.3389	ENSMUSG00000045545	10.3575	10.0493	8.41641	18.0385	15.1078	15.8705		1.7006
Abca9	1.03019	1.74864	ENSMUSG00000041797	0.968991	1.33291	0.788683	1.71223	1.66157	1.87211		1.6974
Igfbp4	27.2852	46.2698	ENSMUSG00000017493	25.413	32.0251	24.4175	47.8598	47.6315	43.3182		1.69578
Krt4	6.68592	11.3349	ENSMUSG00000059668	5.7317	8.44366	5.88239	11.0102	11.9759	11.0185		1.69534
Fcgr3	6.93152	11.7202	ENSMUSG00000059498	7.02521	6.81276	6.95658	11.6354	12.4132	11.1121		1.69086
Neu3	1.94913	3.29538	ENSMUSG00000035239	1.57833	2.27279	1.99628	2.8791	2.90983	4.0972		1.69069
Cyp2f2	17.3118	29.2335	ENSMUSG00000052974	17.1208	22.8005	12.0142	31.2115	29.1703	27.3188		1.68865
Ntrk2	1.34543	2.26008	ENSMUSG00000055254	1.10046	1.65576	1.28008	2.19479	2.06027	2.52518		1.67982
Plk2	3.76193	6.30914	ENSMUSG00000021701	3.40056	4.37736	3.50786	5.72505	5.94998	7.2524		1.6771
Anpep	9.35759	15.6927	ENSMUSG00000039062	10.5455	9.60694	7.92032	16.1885	17.3289	13.5607		1.677
Il33	10.8722	18.1871	ENSMUSG00000024810	10.2314	12.4508	9.93429	17.6389	18.7829	18.1394		1.67281
Pak1	6.20883	10.379	ENSMUSG00000030774	6.67581	6.42563	5.52506	8.90036	9.71735	12.5192		1.67165
Mgst1	15.7196	26.1577	ENSMUSG00000008540	16.8439	17.7701	12.5447	27.8151	22.9886	27.6694		1.66402
Myof	3.45694	5.74555	ENSMUSG00000048612	3.41074	4.84807	2.11201	6.07275	5.07975	6.08414		1.66203
Tmem173	8.21339	13.5997	ENSMUSG00000024349	8.1292	8.12406	8.38692	14.7838	13.6463	12.369		1.6558
Colec12	4.53977	7.49812	ENSMUSG00000036103	3.87791	5.73473	4.00667	7.53805	7.08907	7.86724		1.65165
Fmnl3	1.92231	3.16553	ENSMUSG00000023008	1.78656	2.56737	1.413	2.94916	3.27173	3.2757		1.64673
Tcirg1	16.9569	27.8708	ENSMUSG00000001750	10.9134	20.8308	19.1265	24.5683	28.8549	30.1891		1.64363
Ccdc80	8.78598	14.4397	ENSMUSG00000022665	8.37656	10.3775	7.60389	15.5889	12.8519	14.8782		1.64349
Arl4c	4.96075	8.14478	ENSMUSG00000049866	4.24682	6.56036	4.07506	8.55176	8.15674	7.72583		1.64184
Anxa13	15.2719	24.9314	ENSMUSG00000055114	17.0725	16.857	11.8862	18.0795	24.5126	32.2021		1.6325
Inf2	3.62712	5.91643	ENSMUSG00000037679	2.72171	4.3439	3.81575	5.90804	6.05046	5.79079		1.63116
Fbln1	16.297	26.4211	ENSMUSG00000006369	14.6345	19.071	15.1854	26.7171	25.8874	26.6589		1.62122
Mpzl2	3.27452	5.30437	ENSMUSG00000032092	3.54731	4.07922	2.19703	4.48727	5.63945	5.7864		1.61989
Man2a2	5.48631	8.88022	ENSMUSG00000038886	4.73081	7.2443	4.48383	8.74153	8.90866	8.99046		1.61861
Tspan8	44.7942	72.4742	ENSMUSG00000034127	47.5915	44.633	42.1581	62.4488	65.5811	89.3926		1.61794
Penk	45.0045	72.6341	ENSMUSG00000045573	43.8393	53.6887	37.4855	74.1708	73.695	70.0364		1.61393
H2-Q4	16.4172	26.4597	ENSMUSG00000035929	12.7872	22.4962	13.9681	26.2866	26.674	26.4184		1.61171
Ifi27	116.361	187.522	ENSMUSG00000064215	114.456	137.592	97.0342	188.793	179.95	193.822		1.61155
Slc25a24	3.17644	5.10644	ENSMUSG00000040322	2.95087	3.7688	2.80964	5.09284	5.09138	5.13509		1.6076
Cilp	6.30956	10.0938	ENSMUSG00000042254	6.24802	7.8853	4.79536	11.2765	10.0397	8.96515		1.59976
Tmem176a	94.2633	150.552	ENSMUSG00000023367	100.832	97.5832	84.3748	148.813	151.406	151.437		1.59714
Bmp1	7.75873	12.3367	ENSMUSG00000022098	5.6907	9.80032	7.78516	12.5461	12.4844	11.9796		1.59004
Ifitm1	38.1925	60.6983	ENSMUSG00000025491	35.3152	39.6422	39.6201	65.0727	60.7133	56.3089		1.58927
Marcksl1	11.0135	17.4968	ENSMUSG00000047945	9.51958	12.5437	10.9772	18.3646	15.1334	18.9923		1.58867
Tpm4	31.4364	49.8269	ENSMUSG00000031799	28.2421	36.3544	29.7128	50.6854	45.8512	52.9441		1.58501
Pdpn	9.29275	14.7201	ENSMUSG00000028583	8.86064	9.96629	9.05133	15.0803	13.8865	15.1936		1.58404
Ttyh3	5.89948	9.34373	ENSMUSG00000036565	5.37513	7.34663	4.97667	8.4124	9.55759	10.0612		1.58382
Pik3ap1	9.70157	15.3528	ENSMUSG00000025017	11.5335	10.8863	6.6849	15.9147	16.2227	13.921		1.58251
Lgals9	22.039	34.8532	ENSMUSG00000001123	18.1792	20.4434	27.4943	32.1499	32.0665	40.3432		1.58143
Sh3bgrl3	169.8	268.042	ENSMUSG00000028843	169.585	179.635	160.18	277.798	231.775	294.554		1.57857
Sik1	3.21418	5.07087	ENSMUSG00000024042	3.15329	3.93093	2.55831	5.02908	5.47961	4.70392		1.57766
Fosl2	4.39405	6.9206	ENSMUSG00000029135	4.39471	5.35229	3.43515	7.01337	6.7003	7.04813		1.57499
Dkk3	3.33185	5.23395	ENSMUSG00000030772	2.59995	3.97278	3.42282	4.55362	5.66149	5.48675		1.57088
Slit3	5.33111	8.3727	ENSMUSG00000056427	5.83181	6.63	3.53151	8.46055	9.16319	7.49437		1.57054
Tbc1d2b	3.68586	5.77462	ENSMUSG00000037410	3.57442	4.57217	2.91099	5.26163	6.33161	5.73062		1.5667
Msn	10.0175	15.6756	ENSMUSG00000031207	8.95572	13.0897	8.00699	16.1565	15.0377	15.8325		1.56482
Xdh	4.24248	6.6254	ENSMUSG00000024066	3.47118	5.69413	3.56214	6.4926	7.06302	6.32058		1.56168
Capg	27.7567	43.3306	ENSMUSG00000056737	27.9144	28.4371	26.9187	43.6742	39.9018	46.4159		1.56109
Tagln2	54.9592	85.6697	ENSMUSG00000026547	59.0127	56.8782	48.9867	86.6581	77.894	92.4569		1.55879
Ier3	13.7994	21.4328	ENSMUSG00000003541	12.2282	16.7288	12.4412	20.1233	21.7446	22.4306		1.55317
Mmp2	12.6703	19.648	ENSMUSG00000031740	10.4567	15.2846	12.2696	20.4	18.4919	20.0521		1.55071
Col1a2	28.647	44.4116	ENSMUSG00000029661	25.8823	35.5473	24.5114	45.3471	43.7775	44.1102		1.55031
Csf1	4.49689	6.93814	ENSMUSG00000014599	3.6621	5.97377	3.85481	6.70417	7.02656	7.08369		1.54288
Clmn	1.03132	1.59054	ENSMUSG00000021097	0.953246	1.50346	0.637259	1.55161	1.6005	1.6195		1.54224
Bcam	16.6102	25.3816	ENSMUSG00000002980	17.0864	17.4858	15.2584	25.5722	25.3913	25.1814		1.52807
Matn2	20.5292	31.3212	ENSMUSG00000022324	17.7805	23.3152	20.4919	28.6628	31.1454	34.1555		1.52569
Fam3c	21.8401	33.298	ENSMUSG00000029672	24.9305	21.3877	19.2021	33.8473	30.2225	35.8241		1.52463
Krt5	26.8891	40.8729	ENSMUSG00000061527	31.1262	25.1659	24.3753	44.3235	40.6586	37.6365		1.52005
Nrp1	2.73639	4.13949	ENSMUSG00000025810	2.90015	3.16557	2.14344	3.86574	4.1909	4.36183		1.51276
Scara5	5.04073	7.61503	ENSMUSG00000022032	4.80706	6.66856	3.64658	8.24976	7.66714	6.92819		1.5107
Col5a2	4.30166	6.47665	ENSMUSG00000026042	3.41423	5.96576	3.52499	6.75117	6.26655	6.41222		1.50562
Thy1	21.7147	32.5311	ENSMUSG00000032011	18.2599	21.1847	25.6994	33.1865	32.8722	31.5347		1.49811
Cotl1	19.3028	28.6647	ENSMUSG00000031827	21.4122	24.604	11.8923	29.1809	24.3771	32.4361		1.485
Net1	12.431	18.3266	ENSMUSG00000021215	12.6559	14.7957	9.84142	17.8451	16.9126	20.222		1.47427
Col1a1	22.9269	33.7849	ENSMUSG00000001506	20.1769	27.1251	21.4788	36.4059	32.3451	32.6037		1.47359
RP24-230J14.4	1182.51	1740.02	ENSMUSG00000105353	963.33	1829.7	754.504	1794.64	1697.64	1727.77		1.47146
Sdc3	7.93161	11.5995	ENSMUSG00000025743	7.22203	9.37425	7.19854	12.345	11.5756	10.8778		1.46244
Tgfbr2	11.1532	16.2808	ENSMUSG00000032440	10.7546	13.4887	9.21626	16.717	17.8198	14.3057		1.45974
Fyb	14.7289	16.445	ENSMUSG00000022148	16.1128	13.612	14.4618	17.4501	16.0497	15.8353		1.11651
C1ra	66.9257	69.3338	ENSMUSG00000055172	61.0773	82.0372	57.6625	78.119	66.8685	63.014		1.03598
Gm11808	225.996	211.792	ENSMUSG00000068240	252.926	185.985	239.076	221.603	229.141	184.633		0.937149
Tpt1-ps3	100.135	84.0591	ENSMUSG00000084319	106.541	85.535	108.328	81.0437	84.1866	86.9469		0.839458
Usmg5	1114.23	929.24	ENSMUSG00000071528	1128.82	939.114	1274.77	850.601	931.4	1005.72		0.833975
Timm13	86.7119	72.2364	ENSMUSG00000020219	104.545	69.6702	85.9205	73.8163	78.4581	64.4347		0.833062
Nkd1	31.0601	25.8608	ENSMUSG00000031661	28.4104	29.3437	35.4262	30.1757	26.6607	20.746		0.832605
Mettl7a1	77.5124	64.4954	ENSMUSG00000054619	90.0619	72.8075	69.6679	65.051	64.0361	64.3992		0.832066
Scpep1	45.9224	38.1858	ENSMUSG00000000278	41.5281	47.093	49.146	38.8991	39.8393	35.8189		0.831529
Msrb1	183.555	152.487	ENSMUSG00000075705	201.883	166.711	182.07	156.695	154.814	145.951		0.830743
Slc25a28	43.0973	35.8025	ENSMUSG00000040414	45.1719	40.5103	43.6098	36.2135	35.9178	35.2762		0.830736
BC031181	77.8924	64.5933	ENSMUSG00000036299	88.7884	68.3216	76.5673	72.4125	59.2361	62.1313		0.829263
Zfp703	21.4492	17.7468	ENSMUSG00000085795	21.5192	23.5503	19.2782	18.5356	19.8251	14.8797		0.827388
Pdzk1ip1	105.075	86.8647	ENSMUSG00000028716	116.939	99.283	99.0043	89.8699	89.7533	80.9709		0.826692
Ndufs6	264.577	218.536	ENSMUSG00000021606	296.942	231.72	265.068	228.044	219.287	208.277		0.825983
mt-Nd3	8059.29	6650.98	ENSMUSG00000064360	7660.86	6929.23	9587.78	5678.77	5664.61	8609.57		0.825256
Mthfd2	44.1824	36.2386	ENSMUSG00000005667	63.7486	33.7411	35.0576	38.7611	32.2817	37.6729		0.820204
Pla2g12a	80.2858	65.7541	ENSMUSG00000027999	88.0221	70.1529	82.6824	66.4501	68.8966	61.9157		0.819
Atp6v0e2	22.1266	18.0688	ENSMUSG00000039347	20.7369	22.6466	22.9963	20.2603	17.9925	15.9535		0.81661
Sesn2	11.0956	9.06036	ENSMUSG00000028893	14.8921	7.12243	11.2723	9.61779	8.02486	9.53844		0.816572
Gjb1	28.3223	23.0983	ENSMUSG00000047797	29.8994	25.7969	29.2707	23.8963	25.1642	20.2345		0.815552
Cnih1	42.1242	34.3441	ENSMUSG00000015759	46.0383	37.4827	42.8516	35.2668	33.5581	34.2073		0.815306
Neu1	51.4512	41.8054	ENSMUSG00000007038	57.1401	44.5778	52.6358	44.1459	41.8259	39.4444		0.812525
Rpl19-ps11	87.4181	70.9683	ENSMUSG00000081094	92.1815	70.6142	99.4587	72.3006	74.5954	66.009		0.811826
Supt4a	130.067	105.498	ENSMUSG00000020485	135.458	112.993	141.749	100.479	113.269	102.745		0.811105
Fkbp2	509.218	412.913	ENSMUSG00000056629	586.197	423.06	518.396	438.468	406.098	394.173		0.810877
Tspan13	124.704	100.957	ENSMUSG00000020577	148.169	109.793	116.151	102.723	97.1835	102.966		0.809573
Qpctl	23.3017	18.8608	ENSMUSG00000030407	27.0201	21.4003	21.4846	21.737	18.5088	16.3366		0.809417
Sh3yl1	25.5465	20.6721	ENSMUSG00000020669	26.8089	24.2581	25.5725	19.686	19.5688	22.7614		0.809195
Tbca	622.305	503.561	ENSMUSG00000042043	622.451	542.234	702.231	468.006	510.212	532.465		0.809187
Pigx	53.246	43.0481	ENSMUSG00000023791	59.2377	49.1555	51.3449	42.6963	44.6218	41.8262		0.808476
B3gnt7	24.7577	20.0122	ENSMUSG00000079445	24.5446	25.4745	24.254	25.0758	19.6946	15.2661		0.808322
Dpy30	50.8037	41.0616	ENSMUSG00000024067	52.8691	43.3831	56.159	40.605	38.2737	44.306		0.80824
Sar1b	107.249	86.4291	ENSMUSG00000020386	122.555	91.4	107.793	86.3099	86.5198	86.4575		0.805873
Tm2d1	53.0578	42.632	ENSMUSG00000028563	54.705	46.2278	58.2407	42.947	43.8247	41.1244		0.803501
Grhl1	21.9266	17.6119	ENSMUSG00000020656	24.2632	21.8771	19.6394	19.433	16.653	16.7496		0.803221
Polr2k	154.005	123.672	ENSMUSG00000045996	144.94	123.456	193.62	118.947	127.631	124.437		0.803039
Ufc1	190.125	152.631	ENSMUSG00000062963	218.533	157.777	194.064	159.702	155.637	142.555		0.802793
Yipf4	42.983	34.4974	ENSMUSG00000024072	47.4013	39.0778	42.4699	37.0821	31.0516	35.3585		0.802582
Aimp1	73.0412	58.5957	ENSMUSG00000028029	83.947	70.1713	65.0053	59.1804	58.8514	57.7554		0.802228
Magt1	36.2438	29.0691	ENSMUSG00000031232	40.2718	37.2592	31.2005	31.6501	26.1146	29.4425		0.802043
Oit1	95.697	76.7116	ENSMUSG00000021749	136.796	79.1254	71.1697	85.3038	74.3409	70.4901		0.801609
Pcp4l1	63.4582	50.8499	ENSMUSG00000038370	83.9599	57.1554	49.2592	51.8611	49.9396	50.7491		0.801313
Tmem218	38.7157	30.9747	ENSMUSG00000032121	42.5865	35.1334	38.4271	31.4628	33.5902	27.8711		0.800055
Svip	8.91969	7.13566	ENSMUSG00000074093	8.73206	8.62184	9.40516	7.35341	7.18864	6.86493		0.79999
Gpr37l1	13.1389	10.4753	ENSMUSG00000026424	14.1753	12.164	13.0773	10.0107	10.5835	10.8318		0.797274
Tpd52l1	57.368	45.7018	ENSMUSG00000000296	63.9206	53.1369	55.0466	44.7596	46.9187	45.4272		0.796643
Ndufb3	107.892	85.9363	ENSMUSG00000026032	117.422	94.066	112.187	86.8998	86.0456	84.8636		0.796503
H2afj	145.289	115.641	ENSMUSG00000060032	161.76	128.491	145.617	118.043	127.514	101.366		0.795938
Slc3a2	81.4283	64.8111	ENSMUSG00000010095	110.126	65.0571	69.1018	71.8918	61.0436	61.498		0.795928
Inafm1	27.7791	22.073	ENSMUSG00000091811	24.6561	29.5279	29.1532	20.5432	25.0856	20.5903		0.79459
Gm10275	160.14	127.17	ENSMUSG00000069682	142.301	140.176	197.943	116.094	145.993	119.423		0.794118
Hmgcs2	10.875	8.63216	ENSMUSG00000027875	7.31806	15.6841	9.62271	8.3227	7.45499	10.1188		0.793762
Ndufa1	1390.99	1103.79	ENSMUSG00000016427	1534.69	1198.58	1439.7	1113.53	1109.32	1088.53		0.793528
Tmem97	91.3906	72.5066	ENSMUSG00000037278	114.452	71.9528	87.7671	82.4178	65.497	69.605		0.79337
Rps23-ps1	182.115	144.047	ENSMUSG00000100755	153.775	146.511	246.058	135.986	160.416	135.74		0.790967
Slc9a2	25.9723	20.5033	ENSMUSG00000026062	24.9053	29.5007	23.511	23.6936	20.9319	16.8845		0.78943
Trim62	7.76753	6.1216	ENSMUSG00000041000	8.5285	7.18576	7.58833	6.65904	5.87217	5.83359		0.788101
Pim3	39.7451	31.2264	ENSMUSG00000035828	34.7191	48.578	35.9382	34.4515	31.6198	27.6079		0.785667
Gm15500	95.6506	75.0585	ENSMUSG00000086583	101.05	73.6448	112.257	71.5682	81.0505	72.5568		0.784715
Lysmd1	31.5215	24.7255	ENSMUSG00000053769	36.6196	26.9553	30.9897	25.9185	27.1303	21.1276		0.784401
Acsl3	33.2587	26.0601	ENSMUSG00000032883	38.0054	30.9877	30.783	28.2123	23.4848	26.4831		0.783557
Tmem238	25.8189	20.2238	ENSMUSG00000030431	27.7046	25.4069	24.3453	20.5172	22.8164	17.3377		0.783294
Bckdha	92.1147	72.0712	ENSMUSG00000060376	103.163	90.8175	82.3637	75.7813	74.0512	66.3811		0.782407
Cmtm8	23.8587	18.6595	ENSMUSG00000041012	29.037	21.3775	21.1615	19.5414	19.152	17.285		0.782084
Tmem160	126.413	98.7936	ENSMUSG00000019158	158.227	99.563	121.448	108.541	104.199	83.6407		0.781515
Copz2	223.903	174.959	ENSMUSG00000018672	230.46	196.73	244.518	184.542	194.048	146.288		0.781405
Srp9	223.387	174.416	ENSMUSG00000026511	247.558	187.292	235.311	175.145	183.21	164.894		0.78078
Ms4a5	531.702	414.535	ENSMUSG00000054523	620.712	476.131	498.263	276.636	426.103	540.866		0.779638
Cnpy2	211.039	164.47	ENSMUSG00000025381	232.985	186.236	213.895	164.42	176.026	152.963		0.779335
Gm15501	61.8336	48.1547	ENSMUSG00000087412	54.2806	49.1172	82.103	50.9609	52.8294	40.6737		0.778779
Hscb	34.1921	26.5429	ENSMUSG00000043510	39.2329	32.0021	31.3413	24.4803	28.0395	27.109		0.776288
Mrpl53	147.777	114.487	ENSMUSG00000030037	156.755	121.921	164.655	116.117	128.996	98.3486		0.774728
Scand1	151.998	117.737	ENSMUSG00000046229	165.807	133.957	156.231	118.174	133.154	101.882		0.774596
Retsat	13.5251	10.4725	ENSMUSG00000056666	14.2909	12.8858	13.3985	11.4789	9.86126	10.0773		0.774301
Fkbp11	262.829	203.115	ENSMUSG00000003355	311.063	210.496	266.928	239.988	202.664	166.693		0.772803
Fgl1	441.184	340.36	ENSMUSG00000031594	469.555	397.635	456.363	342.672	318.99	359.419		0.77147
Adra2a	5.31379	4.08116	ENSMUSG00000033717	6.65925	5.10679	4.17534	4.12973	4.45896	3.65478		0.768032
Atp12a	49.7891	38.2194	ENSMUSG00000022229	59.509	44.0102	45.8482	42.5939	35.6499	36.4145		0.767626
Gm8797	30.6293	23.4624	ENSMUSG00000103034	38.2461	27.266	26.3757	20.4508	24.7801	25.1562		0.766012
Pck2	40.5983	31.0698	ENSMUSG00000040618	58.2733	29.9891	33.5326	35.8925	29.2426	28.0742		0.765298
Serf1	41.368	31.638	ENSMUSG00000021643	40.4968	34.9999	48.6073	29.8285	32.4279	32.6576		0.764794
Phyh	141.879	108.434	ENSMUSG00000026664	179.424	116.334	129.879	106.363	99.937	119.003		0.764271
Abo	111.88	85.2885	ENSMUSG00000015787	121.717	124.613	89.3112	110.384	100.746	44.7356		0.762321
Nefh	9.79508	7.44796	ENSMUSG00000020396	16.1202	11.4465	1.81854	8.03001	4.54549	9.76839		0.760378
Smpdl3a	21.2558	16.1621	ENSMUSG00000019872	24.2037	20.9731	18.5905	15.6493	16.4507	16.3862		0.760362
Gm12918	42.8245	32.5243	ENSMUSG00000066315	42.8491	36.912	48.7123	33.6865	34.6885	29.1979		0.759479
Adi1	47.8258	36.2429	ENSMUSG00000020629	51.8981	47.4135	44.1658	40.3175	38.848	29.5632		0.757811
Spink11	30.2697	22.8164	ENSMUSG00000073573	7.94728	3.1971	79.6646	10.3305	17.695	40.4238		0.75377
Dcxr	199.767	150.346	ENSMUSG00000039450	218.157	189.734	191.41	165.569	156.894	128.576		0.752607
Macrod1	101.185	75.7068	ENSMUSG00000036278	117.424	91.7742	94.3566	76.2655	84.4339	66.421		0.748202
Upk1a	104.737	78.2215	ENSMUSG00000006313	104.014	120.046	90.1497	70.7381	95.648	68.2784		0.746837
Ttc7b	11.1858	8.35359	ENSMUSG00000033530	11.9304	11.4906	10.1365	9.20083	8.31348	7.54646		0.746803
Psat1	45.9401	34.2479	ENSMUSG00000024640	72.3169	29.3397	36.1637	41.497	30.1633	31.0835		0.74549
Kcnk3	28.7414	21.3925	ENSMUSG00000049265	25.4463	33.6112	27.1666	25.7342	24.3383	14.105		0.74431
Fam222a	8.02318	5.96465	ENSMUSG00000041930	8.70732	7.52347	7.83874	7.07072	6.53556	4.28767		0.743427
Gjb2	16.1798	11.9998	ENSMUSG00000046352	18.7993	15.9878	13.7524	13.6352	14.4604	7.90386		0.741653
Nrap	4.26164	3.16023	ENSMUSG00000049134	3.50403	4.92432	4.35658	2.93217	3.84652	2.702		0.741553
Cbr2	385.609	285.502	ENSMUSG00000025150	379.304	384.382	393.14	358.234	337.866	160.407		0.740392
Egf	109.819	81.2988	ENSMUSG00000028017	125.017	110.291	94.1481	92.2419	78.289	73.3654		0.740298
Azgp1	394.55	291.316	ENSMUSG00000037053	461.139	383.601	338.91	299.53	289.83	284.588		0.73835
Hacd2	41.2047	30.4186	ENSMUSG00000035376	47.3434	39.693	36.5776	33.267	29.2498	28.7391		0.738231
Immp1l	73.7671	54.3645	ENSMUSG00000042670	70.3949	63.6961	87.2103	49.5166	56.9575	56.6195		0.736975
Trpv6	24.2012	17.8152	ENSMUSG00000029868	22.4458	26.0161	24.1416	18.6368	20.2336	14.5753		0.736129
Deb1	96.2074	70.7101	ENSMUSG00000032526	103.668	76.3423	108.612	73.634	69.3253	69.1711		0.734976
Aldh1l2	4.59779	3.37491	ENSMUSG00000020256	7.11972	3.53259	3.14106	4.72168	3.07194	2.33111		0.734029
2210407C18Rik	43.0885	31.5474	ENSMUSG00000037145	53.8273	36.1884	39.2497	41.5201	25.9913	27.1308		0.732154
Gm15427	42.7788	31.0396	ENSMUSG00000081051	46.2783	41.5747	40.4834	31.4528	33.7278	27.9381		0.725584
Cldn10	19.3901	14.0348	ENSMUSG00000022132	24.5866	19.8378	13.7458	16.9283	13.9381	11.2379		0.723813
Snhg11	8.81183	6.36441	ENSMUSG00000044349	6.04494	12.7702	7.62036	5.44935	6.80385	6.84004		0.722257
Glb1l3	205.809	148.304	ENSMUSG00000031966	226.912	207.781	182.734	164.756	146.537	133.62		0.72059
Epb4.1l4aos	229.198	164.919	ENSMUSG00000087590	232.292	209.756	245.546	171.461	194.693	128.604		0.719548
2410006H16Rik	697.299	499.884	ENSMUSG00000086841	712.796	662.444	716.658	484.768	549.334	465.549		0.716886
Mt3	422.465	300.639	ENSMUSG00000031760	556.222	278.012	433.16	356.904	322.394	222.618		0.711631
Tmem42	54.7766	38.9658	ENSMUSG00000066233	60.6376	45.6633	58.029	38.0201	41.0366	37.8406		0.711358
Mcoln2	22.2558	15.6937	ENSMUSG00000011008	23.8982	20.6513	22.218	17.8834	15.3866	13.8112		0.705151
Aass	8.44238	5.90966	ENSMUSG00000029695	9.60201	8.81409	6.91103	5.9765	5.16464	6.58783		0.699999
2210408F21Rik	34.8227	24.2152	ENSMUSG00000087380	39.1168	32.3859	32.9654	20.3117	24.2568	28.077		0.695385
Aldh1l1	4.49804	3.12015	ENSMUSG00000030088	5.29626	4.49029	3.70757	3.44614	3.03693	2.87737		0.693669
Cth	6.30652	4.36866	ENSMUSG00000028179	9.54508	5.29441	4.08007	4.8096	3.97138	4.32499		0.692721
Camk2b	22.968	15.6611	ENSMUSG00000057897	19.6547	25.807	23.4423	11.5334	16.6005	18.8494		0.681866
Bex4	35.2277	23.9391	ENSMUSG00000047844	30.0624	32.3654	43.2553	25.1015	24.0563	22.6594		0.679553
Rtn2	10.5008	7.07804	ENSMUSG00000030401	9.64793	11.9197	9.93479	7.16948	7.47981	6.58484		0.674048
Lars2	35.2966	23.7712	ENSMUSG00000035202	49.0307	25.3765	31.4825	27.6293	23.8159	19.8684		0.67347
Slc26a4	11.6416	7.65807	ENSMUSG00000020651	10.6526	13.9789	10.2934	9.79901	9.18968	3.98551		0.657819
Rnf186	8.96848	5.89487	ENSMUSG00000070661	9.21779	8.16149	9.52617	7.68116	7.14533	2.85811		0.657288
Asns	107.294	70.1993	ENSMUSG00000029752	155.118	76.6625	90.1004	80.2782	59.8688	70.4508		0.654271
Chac1	58.1379	37.986	ENSMUSG00000027313	92.0164	18.7547	63.6426	47.7239	28.468	37.7661		0.653378
Mpped2	13.0431	8.48952	ENSMUSG00000016386	11.7047	15.8243	11.6003	9.21134	9.74002	6.5172		0.650882
Eif4ebp1	156.005	101.16	ENSMUSG00000031490	206.329	126.971	134.715	118.273	102.711	82.496		0.648441
Trib3	10.2791	6.6316	ENSMUSG00000032715	17.7965	4.75221	8.28846	7.36057	5.29472	7.2395		0.645154
C2cd4a	9.84541	6.32908	ENSMUSG00000047990	9.78635	9.7953	9.95459	9.00739	7.69789	2.28197		0.642846
Gchfr	37.2785	23.9238	ENSMUSG00000046814	43.075	29.6609	39.0995	29.2513	26.7685	15.7515		0.641759
Gjc1	5.03184	3.21347	ENSMUSG00000034520	2.77258	10.0544	2.26853	2.80867	3.35234	3.47941		0.638627
Hdac9	2.58263	1.64815	ENSMUSG00000004698	2.29367	3.17652	2.2777	2.29957	1.92517	0.719703		0.638167
RP24-500I24.7	77.4663	49.3249	ENSMUSG00000104835	61.1953	75.8054	95.3981	41.611	53.3589	53.0047		0.636727
AY761184	42.439	26.4188	ENSMUSG00000058618	35.7495	47.3259	44.2416	19.2101	31.7385	28.3078		0.622512
Rxrg	3.00834	1.86379	ENSMUSG00000015843	2.48105	3.30977	3.23421	1.71208	2.5147	1.36458		0.619541
Slc15a2	25.4807	15.7375	ENSMUSG00000022899	31.8102	21.0493	23.5827	11.9977	11.8727	23.3422		0.617624
Nupr1	178.064	107.992	ENSMUSG00000030717	211.581	117.325	205.286	127.143	133.059	63.7734		0.606479
Crabp1	43.8974	26.5147	ENSMUSG00000032291	41.2103	34.2561	56.2258	33.886	35.1828	10.4753		0.604015
Gdf15	25.5664	15.383	ENSMUSG00000038508	24.2849	21.2949	31.1194	15.3764	14.5575	16.2151		0.601688
Proc	3.67004	2.2075	ENSMUSG00000024386	4.41856	2.83389	3.75767	2.27236	2.36925	1.98089		0.601492
Stc2	7.71062	4.63266	ENSMUSG00000020303	14.0418	3.6056	5.48445	4.8244	3.91024	5.16334		0.600815
Dzank1	1.57508	0.934188	ENSMUSG00000037259	2.99316	0.621448	1.11062	1.24149	0.752249	0.808825		0.593105
Spin2e	11.6744	6.88768	ENSMUSG00000096645	11.2179	9.90082	13.9044	9.32005	8.4354	2.90759		0.589981
Gm37223	1811.3	1068.56	ENSMUSG00000102682	1807.55	1442.02	2184.33	949.983	1160.93	1094.78		0.589941
Fam25c	69.5394	40.6916	ENSMUSG00000043681	66.0807	53.1502	89.3872	51.5915	47.6107	22.8725		0.585159
Dcaf12l1	6.43154	3.6995	ENSMUSG00000045284	5.78391	9.5352	3.97551	4.83902	4.09914	2.16033		0.575212
Lrrc52	4.6416	2.66829	ENSMUSG00000040485	5.69509	3.60068	4.62903	2.89629	4.03839	1.0702		0.574864
Saa3	19.657	11.2504	ENSMUSG00000040026	50.2455	1.43852	7.28689	14.7109	7.3656	11.6747		0.572336
Spin2f	5.57693	3.15574	ENSMUSG00000095754	6.57097	4.52343	5.63639	4.96885	2.84744	1.65093		0.565856
Gm436	3.23177	1.81489	ENSMUSG00000078505	3.81878	2.59886	3.27766	1.40805	2.08056	1.95605		0.561578
Gpr83	3.16976	1.76974	ENSMUSG00000031932	3.45606	3.40787	2.64536	2.43143	1.98039	0.897404		0.55832
Gucy2g	3.61488	1.92271	ENSMUSG00000055523	3.50298	3.53996	3.80169	2.19438	2.46796	1.1058		0.531888
Erdr1	189.976	98.9231	ENSMUSG00000096768	53.7094	225.174	291.046	88.5817	34.5467	173.641		0.520714
Gm13874	17.4215	8.85212	ENSMUSG00000087032	17.4869	15.7713	19.0064	9.81135	8.87289	7.87211		0.508115
Gm5924	9.18761	4.61037	ENSMUSG00000078210	9.06631	8.34343	10.1531	5.57321	5.49339	2.76451		0.501803
symbol	CTL_mean	shiyan_mean	gene	CTL14__L2	CTL29__L2	CTL46__L2	shiyan13__L7	shiyan28__L7	shiyan30__L7
